# Supplementary material for: Intron exon boundary junctions in human genome have in-built unique structural and energetic signals
Source: Nucleic Acids Res. 2021 Feb 23;49(5):2674–83. doi: 10.1093/nar/gkab098 (PMC7969029; doi:10.1093/nar/gkab098)
Supplement: gkab098_Supplemental_Files [file gkab098_supplemental_files.zip]

Archive with 4 entries (4 files):
- Supplementary_File_S1_R2.pdf
- Supplementary_File_S2_R2.xlsx
- Supplementary_File_S3_R2.xlsx
- Supplementary_File_S4_R2.xlsx
