# Supplementary material for: Intron exon boundary junctions in human genome have in-built unique structural and energetic signals
Source: Nucleic Acids Res. 2021 Feb 23;49(5):2674–83. doi: 10.1093/nar/gkab098 (PMC7969029; doi:10.1093/nar/gkab098)
Supplement: gkab098_Supplemental_Files [file gkab098_supplemental_files.zip › Supplementary_File_S2_R2.xlsx]

## Sheet: Fig1_Intron_Start_Data
Class	Parameter Name	-187	-186	-185	-184	-183	-182	-181	-180	-179	-178	-177	-176	-175	-174	-173	-172	-171	-170	-169	-168	-167	-166	-165	-164	-163	-162	-161	-160	-159	-158	-157	-156	-155	-154	-153	-152	-151	-150	-149	-148	-147	-146	-145	-144	-143	-142	-141	-140
BP AXIS	X Disp.	0.48624	0.48634	0.48638	0.48685	0.48716	0.48723	0.4874	0.48725	0.48687	0.48713	0.48741	0.48754	0.48782	0.48793	0.48761	0.48784	0.48773	0.48757	0.48792	0.48798	0.4876	0.48831	0.48838	0.48837	0.48864	0.48879	0.48893	0.48909	0.48912	0.48868	0.48897	0.48934	0.48952	0.4899	0.48989	0.48961	0.48976	0.48987	0.48976	0.49018	0.49048	0.4906	0.49108	0.49116	0.49079	0.49131	0.49116	0.49095
BP AXIS	Y Disp.	0.52039	0.52058	0.521	0.52075	0.52094	0.52091	0.52095	0.52108	0.52126	0.52104	0.52131	0.52151	0.5217	0.52182	0.52254	0.52234	0.52243	0.52276	0.52284	0.5229	0.52336	0.52334	0.5239	0.52399	0.52414	0.52423	0.52441	0.52441	0.52479	0.52551	0.52523	0.52539	0.5258	0.52595	0.5266	0.5269	0.52656	0.52691	0.52717	0.52696	0.52742	0.52813	0.52791	0.52825	0.52927	0.52909	0.52949	0.52999
BP AXIS	Inclination	0.43198	0.43215	0.43225	0.43252	0.43262	0.43263	0.43244	0.43238	0.43206	0.43208	0.43224	0.43225	0.43232	0.43248	0.43218	0.43223	0.43217	0.43208	0.43223	0.43229	0.43215	0.43265	0.43268	0.43248	0.43268	0.43292	0.43278	0.43274	0.43273	0.43215	0.43232	0.43287	0.43275	0.43285	0.43286	0.43251	0.43271	0.43278	0.43246	0.43262	0.43306	0.43312	0.43342	0.43343	0.43298	0.43321	0.43308	0.43286
BP AXIS	Tip	0.51071	0.51067	0.51088	0.51097	0.51135	0.51162	0.51185	0.5116	0.51144	0.51165	0.5117	0.51175	0.51221	0.51211	0.51235	0.51234	0.51187	0.51189	0.51227	0.51212	0.5123	0.5127	0.51286	0.51278	0.51279	0.51301	0.51308	0.51291	0.51304	0.51284	0.51258	0.51289	0.513	0.51323	0.51323	0.51337	0.51336	0.51329	0.51348	0.5134	0.51355	0.51419	0.51431	0.51427	0.51413	0.51407	0.51385	0.51399
BP AXIS	Ax-Bend	0.42771	0.42791	0.42804	0.42817	0.42841	0.42846	0.42829	0.42812	0.42799	0.42788	0.42801	0.42784	0.42815	0.42825	0.42815	0.42809	0.42784	0.42784	0.42789	0.4279	0.42798	0.42832	0.42824	0.42784	0.42794	0.42821	0.42788	0.42743	0.42751	0.42691	0.4268	0.42725	0.42707	0.42706	0.42699	0.42666	0.42676	0.42661	0.42637	0.42632	0.42654	0.42667	0.42682	0.42686	0.42626	0.42622	0.42597	0.42591
INTRA	Shear	0.39317	0.39346	0.39359	0.39364	0.39368	0.39364	0.39324	0.39313	0.39297	0.39269	0.39293	0.39287	0.39293	0.39308	0.39295	0.3928	0.39277	0.39274	0.3927	0.39272	0.39285	0.39308	0.3931	0.39277	0.39292	0.39333	0.39291	0.39257	0.39269	0.3922	0.39213	0.39279	0.39264	0.39254	0.39261	0.39216	0.39228	0.39234	0.39205	0.39202	0.3925	0.39265	0.39277	0.3929	0.39252	0.3924	0.39241	0.39224
INTRA	Stretch	0.6173	0.61708	0.61699	0.61692	0.61683	0.61688	0.61726	0.61741	0.61763	0.61789	0.61771	0.61778	0.61771	0.61754	0.6177	0.61783	0.61791	0.61798	0.61798	0.61791	0.61786	0.61757	0.61756	0.61792	0.61777	0.61738	0.61775	0.61804	0.61797	0.61857	0.61861	0.61797	0.61812	0.6182	0.61814	0.61856	0.61845	0.6184	0.61872	0.61873	0.61828	0.61816	0.61797	0.61787	0.61833	0.61837	0.61839	0.61854
INTRA	Stagger	0.40651	0.40677	0.40691	0.40694	0.40695	0.40696	0.40665	0.4066	0.40643	0.4062	0.40645	0.40654	0.40656	0.40664	0.40645	0.40631	0.40634	0.40633	0.40634	0.40624	0.40638	0.4065	0.40664	0.40639	0.40655	0.40705	0.40673	0.40652	0.40662	0.40624	0.40612	0.40683	0.40675	0.40657	0.40667	0.4063	0.40633	0.40645	0.40625	0.40629	0.40681	0.40692	0.40694	0.40712	0.40688	0.40668	0.40675	0.40654
INTRA	Buckle	0.42448	0.42478	0.42488	0.42517	0.42527	0.42523	0.42494	0.42484	0.42463	0.42443	0.42459	0.42451	0.42453	0.42479	0.4246	0.42465	0.42462	0.42453	0.42452	0.42471	0.42458	0.42513	0.42501	0.42463	0.42475	0.42496	0.42462	0.42451	0.42455	0.4239	0.42407	0.42451	0.42436	0.42435	0.4244	0.42403	0.42421	0.42436	0.42393	0.42403	0.42436	0.42445	0.42482	0.42494	0.42443	0.42467	0.42459	0.42451
INTRA	Propel	0.43313	0.43337	0.43349	0.4337	0.43387	0.4339	0.43373	0.43368	0.43342	0.43342	0.43367	0.43377	0.43391	0.43407	0.43383	0.43381	0.43378	0.43372	0.43387	0.43386	0.43381	0.43419	0.43432	0.43414	0.4344	0.43477	0.43461	0.4345	0.43458	0.43412	0.43419	0.43482	0.43481	0.43488	0.43493	0.43457	0.43464	0.43471	0.43449	0.43465	0.43517	0.4353	0.43551	0.43562	0.4353	0.43538	0.43533	0.43511
INTRA	Opening	0.52093	0.52134	0.52145	0.52149	0.52118	0.5212	0.52094	0.52115	0.52125	0.52104	0.52115	0.52111	0.5208	0.52078	0.52064	0.52057	0.52081	0.52087	0.52057	0.52044	0.52073	0.52066	0.52049	0.52024	0.52014	0.52043	0.51993	0.51982	0.51975	0.51963	0.51952	0.51975	0.51942	0.51904	0.51897	0.51866	0.51886	0.51896	0.51881	0.51866	0.51877	0.51853	0.51832	0.51837	0.51813	0.51777	0.51782	0.51767
INTER	Shift	0.42747	0.42793	0.42808	0.42823	0.42836	0.42838	0.42802	0.42819	0.42812	0.42789	0.42821	0.4284	0.42819	0.42852	0.42834	0.42818	0.42837	0.42832	0.42821	0.42838	0.42847	0.42857	0.42861	0.42832	0.42849	0.42887	0.42847	0.42834	0.4284	0.42792	0.42793	0.42855	0.42844	0.42824	0.42834	0.42797	0.42793	0.42819	0.42781	0.42789	0.42841	0.42844	0.42863	0.42878	0.42853	0.4284	0.42854	0.4284
INTER	Slide	0.501	0.50113	0.50122	0.50158	0.50172	0.50185	0.50196	0.50199	0.50169	0.50209	0.50225	0.50242	0.50256	0.5026	0.50211	0.50228	0.50235	0.50226	0.50258	0.50253	0.50233	0.50275	0.50279	0.50296	0.50332	0.50359	0.5037	0.50388	0.50379	0.50335	0.50367	0.50418	0.5042	0.50447	0.50433	0.50403	0.50422	0.50419	0.5041	0.50457	0.50496	0.50478	0.505	0.50493	0.50458	0.50486	0.50475	0.50429
INTER	Rise	0.51044	0.51034	0.51018	0.50992	0.50969	0.50967	0.5098	0.50997	0.51014	0.51012	0.5101	0.5104	0.51022	0.51006	0.50995	0.50985	0.51016	0.51018	0.5101	0.50991	0.51001	0.50938	0.50954	0.50985	0.50983	0.51002	0.51019	0.51038	0.5103	0.5108	0.51071	0.51065	0.51086	0.51059	0.51056	0.51071	0.51048	0.51045	0.51072	0.51083	0.51075	0.51045	0.51006	0.51011	0.5106	0.51018	0.51044	0.5103
INTER	Tilt	0.49402	0.494	0.49406	0.49391	0.49429	0.49434	0.49433	0.49434	0.49453	0.49451	0.4945	0.4944	0.49447	0.49472	0.4951	0.49501	0.49481	0.49491	0.49496	0.49527	0.49528	0.49528	0.49535	0.4952	0.49511	0.49474	0.49469	0.49446	0.49464	0.49471	0.49451	0.4942	0.49426	0.4944	0.49453	0.49478	0.49447	0.49454	0.49446	0.49419	0.49406	0.49444	0.49456	0.49455	0.4947	0.49481	0.49471	0.49519
INTER	Roll	0.5208	0.52124	0.52131	0.52135	0.52125	0.52117	0.52098	0.52147	0.52162	0.52156	0.52179	0.52207	0.52149	0.52181	0.52155	0.52134	0.5221	0.5221	0.52185	0.52206	0.52212	0.52168	0.52177	0.52196	0.52224	0.52238	0.52229	0.52247	0.52239	0.52251	0.52279	0.52284	0.52286	0.52269	0.5228	0.52259	0.52244	0.52273	0.5226	0.52274	0.52318	0.52263	0.52251	0.52246	0.52284	0.52272	0.52316	0.52286
INTER	Twist	0.52171	0.5218	0.52178	0.52155	0.52135	0.52123	0.52105	0.5214	0.52157	0.5216	0.52162	0.52177	0.52131	0.52145	0.52164	0.52153	0.52193	0.52203	0.52186	0.52206	0.52217	0.52178	0.52196	0.52234	0.5225	0.52238	0.52248	0.52277	0.52274	0.52328	0.52345	0.52326	0.52335	0.52345	0.5236	0.52376	0.52363	0.52387	0.52391	0.52382	0.52401	0.52396	0.52376	0.52369	0.52443	0.5244	0.5248	0.52479
INTER	H-Rise	0.54176	0.54169	0.54154	0.54146	0.54138	0.54125	0.54133	0.54141	0.54164	0.54152	0.5415	0.54156	0.54136	0.54141	0.5415	0.5415	0.54176	0.54173	0.5415	0.54165	0.54152	0.54112	0.54109	0.54119	0.54104	0.54077	0.54083	0.54097	0.54098	0.54133	0.54139	0.5409	0.54108	0.54096	0.54104	0.54115	0.54097	0.54106	0.54115	0.54114	0.54079	0.54055	0.54049	0.54057	0.54091	0.54095	0.5412	0.54134
INTER	H-Twist	0.51249	0.51298	0.51314	0.51304	0.51273	0.51264	0.51241	0.51282	0.513	0.51276	0.51299	0.51322	0.51281	0.51296	0.51288	0.51268	0.51326	0.5134	0.51312	0.51306	0.51335	0.513	0.51319	0.51333	0.51351	0.51386	0.51365	0.51384	0.51386	0.51424	0.51431	0.51456	0.51462	0.51438	0.51458	0.51445	0.51438	0.51466	0.51468	0.5147	0.51515	0.51493	0.51456	0.51466	0.5152	0.5149	0.51539	0.51517
BACKBONE	Alpha	0.5145	0.51459	0.51479	0.51496	0.51564	0.51603	0.5163	0.51623	0.51618	0.51644	0.51663	0.51694	0.51715	0.51734	0.51735	0.51731	0.51709	0.51712	0.51741	0.51757	0.51755	0.51789	0.51809	0.518	0.51806	0.51809	0.51824	0.5182	0.51826	0.51778	0.51761	0.5179	0.51809	0.51818	0.51822	0.5183	0.51812	0.51824	0.51817	0.51825	0.51845	0.51882	0.51914	0.51907	0.51887	0.51895	0.51877	0.51892
BACKBONE	Beta	0.48311	0.48349	0.48364	0.48325	0.4831	0.48312	0.48291	0.48325	0.48375	0.48337	0.48343	0.48356	0.48326	0.48344	0.48387	0.48367	0.48383	0.48426	0.48393	0.484	0.48424	0.48398	0.48415	0.48416	0.48404	0.484	0.48375	0.48377	0.48401	0.4846	0.48424	0.48412	0.48418	0.48387	0.48415	0.4845	0.48415	0.48449	0.48447	0.48415	0.48429	0.48461	0.48421	0.48442	0.48513	0.48493	0.48511	0.4856
BACKBONE	Gamma	0.53396	0.53422	0.53428	0.53398	0.53431	0.5345	0.53449	0.53469	0.53521	0.53503	0.53513	0.53532	0.53534	0.53546	0.5357	0.53534	0.53552	0.53566	0.53541	0.53548	0.53591	0.53521	0.53527	0.53506	0.53489	0.53495	0.53464	0.53425	0.53434	0.53445	0.53395	0.53385	0.53385	0.53342	0.5334	0.53352	0.53297	0.53279	0.53289	0.53261	0.53243	0.53228	0.53193	0.53194	0.5321	0.53131	0.53131	0.5316
BACKBONE	Delta	0.53122	0.53154	0.53175	0.53226	0.53275	0.53274	0.53283	0.53298	0.53267	0.53304	0.53349	0.53368	0.53374	0.53422	0.53411	0.53416	0.53431	0.53435	0.5346	0.535	0.5348	0.5352	0.53551	0.53568	0.53624	0.53609	0.53633	0.53662	0.53668	0.53643	0.53694	0.53725	0.53756	0.53813	0.53853	0.53823	0.53826	0.53871	0.5384	0.53875	0.53949	0.53968	0.54021	0.54018	0.54038	0.54102	0.54128	0.541
BACKBONE	Epsilon	0.49965	0.49963	0.49957	0.49906	0.49903	0.49902	0.49883	0.49887	0.49927	0.49896	0.49882	0.49869	0.49859	0.49858	0.49906	0.49865	0.49868	0.49881	0.49848	0.49849	0.49896	0.49821	0.49821	0.49799	0.49771	0.49759	0.49734	0.49693	0.49702	0.49734	0.49688	0.49657	0.49648	0.49613	0.49617	0.49639	0.49605	0.49589	0.49599	0.4954	0.49514	0.4952	0.49477	0.49468	0.49501	0.49435	0.49442	0.4948
BACKBONE	Zeta	0.53955	0.53936	0.53933	0.53974	0.54006	0.54026	0.54061	0.5404	0.54012	0.54071	0.54072	0.54088	0.54115	0.54105	0.54072	0.54107	0.54081	0.5406	0.54109	0.54108	0.5407	0.54131	0.54126	0.54148	0.54167	0.54169	0.54204	0.54235	0.54217	0.54173	0.54201	0.54216	0.54231	0.54272	0.54243	0.54246	0.54267	0.54255	0.54261	0.54308	0.54302	0.54307	0.5435	0.54333	0.54292	0.54345	0.54303	0.54276
BACKBONE	Chi	0.49411	0.49371	0.49339	0.49387	0.49395	0.49385	0.49391	0.49372	0.49311	0.49373	0.49346	0.4932	0.49321	0.4933	0.49297	0.49342	0.49302	0.4928	0.49323	0.49351	0.4928	0.49362	0.49338	0.49363	0.49377	0.49319	0.49362	0.494	0.49371	0.49314	0.49386	0.49364	0.49346	0.49424	0.49401	0.49396	0.49443	0.49438	0.49402	0.49437	0.4943	0.49436	0.49508	0.49466	0.49413	0.49527	0.49491	0.49463
BACKBONE	Phase	0.4999	0.50018	0.50022	0.49983	0.49982	0.49982	0.49965	0.49982	0.50028	0.49981	0.49995	0.49998	0.49984	0.49995	0.50018	0.49975	0.50011	0.50025	0.49984	0.49985	0.5003	0.49954	0.49959	0.49931	0.49913	0.49926	0.49886	0.49846	0.49865	0.49886	0.49842	0.49836	0.49831	0.49777	0.49791	0.49785	0.49746	0.49739	0.49744	0.49706	0.497	0.49677	0.49632	0.49642	0.49664	0.49584	0.49606	0.49631
BACKBONE	Amplitude	0.54283	0.54248	0.54236	0.54209	0.54154	0.54148	0.54158	0.54151	0.54179	0.54178	0.54132	0.54105	0.54098	0.54054	0.54089	0.5412	0.54087	0.54114	0.54106	0.54082	0.54068	0.54073	0.54046	0.54075	0.54036	0.53992	0.54007	0.54031	0.5403	0.54093	0.54083	0.54013	0.5401	0.5401	0.53985	0.54047	0.54068	0.54058	0.54082	0.54062	0.54003	0.54018	0.53983	0.53975	0.5401	0.54029	0.53998	0.54033
SEQUENCE E.	Hydrogen bond	0.49967	0.49936	0.49907	0.49879	0.49838	0.49824	0.49814	0.49807	0.49829	0.4982	0.49775	0.49737	0.49725	0.49698	0.49707	0.49718	0.49702	0.49704	0.49686	0.49676	0.4966	0.49638	0.49602	0.49604	0.49567	0.49525	0.49518	0.4951	0.49498	0.49519	0.49516	0.49448	0.49419	0.49408	0.49372	0.49401	0.49415	0.4938	0.49387	0.49361	0.49294	0.49273	0.4925	0.49223	0.49218	0.49222	0.4919	0.49201
SEQUENCE E.	Stacking energy	0.52661	0.52681	0.52696	0.52708	0.52729	0.52736	0.52712	0.52729	0.52739	0.52738	0.5274	0.52724	0.52712	0.52738	0.5275	0.52733	0.52727	0.52722	0.52709	0.5274	0.52774	0.52776	0.52751	0.52715	0.5271	0.52691	0.52661	0.52621	0.52614	0.52568	0.52567	0.52571	0.52515	0.52519	0.52511	0.52488	0.52503	0.52492	0.52464	0.52428	0.52429	0.52423	0.52443	0.52418	0.52375	0.52359	0.52347	0.5235
SEQUENCE E.	Solvation	0.46255	0.46298	0.46336	0.46303	0.46349	0.46357	0.46343	0.46339	0.46357	0.46296	0.46342	0.46365	0.46399	0.4642	0.46471	0.46408	0.46419	0.46424	0.46405	0.46394	0.46496	0.46437	0.46483	0.46441	0.46438	0.46513	0.46464	0.46398	0.46433	0.46445	0.46363	0.46429	0.46453	0.46406	0.46469	0.46447	0.46391	0.46401	0.46419	0.46374	0.46416	0.46466	0.46435	0.46486	0.465	0.46396	0.46458	0.46484
[truncated: 326 more columns]

## Sheet: Fig1_Intron_End_Data
Class	Parameter Name	-187	-186	-185	-184	-183	-182	-181	-180	-179	-178	-177	-176	-175	-174	-173	-172	-171	-170	-169	-168	-167	-166	-165	-164	-163	-162	-161	-160	-159	-158	-157	-156	-155	-154	-153	-152	-151	-150	-149	-148	-147	-146	-145	-144	-143	-142	-141	-140
BP AXIS	X Disp.	0.48515	0.48512	0.48536	0.48571	0.48564	0.48565	0.48563	0.48533	0.48543	0.48563	0.48561	0.48586	0.48599	0.48603	0.48649	0.48645	0.48617	0.48651	0.48647	0.48657	0.48699	0.48719	0.48711	0.48782	0.48812	0.48789	0.48837	0.48841	0.48793	0.48829	0.48861	0.48839	0.48899	0.48939	0.48938	0.48959	0.4896	0.48955	0.48971	0.48959	0.48951	0.48988	0.48975	0.48978	0.49003	0.49045	0.4906	0.49102
BP AXIS	Y Disp.	0.51958	0.51991	0.51977	0.52004	0.52021	0.52019	0.52027	0.52077	0.52087	0.52107	0.52133	0.52121	0.52182	0.52231	0.52233	0.52255	0.52292	0.5228	0.52308	0.52298	0.52353	0.52389	0.52415	0.52411	0.52419	0.52482	0.52455	0.5252	0.52579	0.52587	0.52625	0.52684	0.52669	0.52723	0.52731	0.52726	0.52777	0.52772	0.52759	0.52802	0.52818	0.52805	0.52849	0.52887	0.52943	0.52929	0.5292	0.52925
BP AXIS	Inclination	0.43086	0.43066	0.4308	0.4309	0.43061	0.43052	0.43046	0.4302	0.43035	0.43072	0.4307	0.43067	0.4308	0.43082	0.43112	0.43113	0.43087	0.43088	0.43079	0.43092	0.43115	0.4313	0.43141	0.4318	0.43217	0.43172	0.4319	0.43192	0.43139	0.43174	0.43189	0.43144	0.43161	0.43193	0.43166	0.43168	0.43194	0.4319	0.43205	0.43202	0.43169	0.43184	0.4321	0.43193	0.4317	0.43208	0.43207	0.43249
BP AXIS	Tip	0.50886	0.50873	0.50898	0.50927	0.50936	0.50908	0.50941	0.50941	0.50964	0.50998	0.51008	0.51016	0.51037	0.51045	0.51088	0.5112	0.5109	0.51103	0.51113	0.51109	0.51153	0.51165	0.51184	0.51227	0.51271	0.51253	0.51279	0.51284	0.5125	0.51245	0.51295	0.51268	0.51265	0.51297	0.5128	0.51289	0.51285	0.51293	0.51297	0.51272	0.51266	0.51292	0.51288	0.51273	0.51266	0.51277	0.51262	0.51279
BP AXIS	Ax-Bend	0.42615	0.42583	0.42585	0.42588	0.42543	0.42486	0.4249	0.42467	0.42486	0.42512	0.4251	0.42515	0.42533	0.42538	0.42575	0.42594	0.42571	0.42562	0.42567	0.4258	0.42591	0.42604	0.42633	0.42655	0.42685	0.42646	0.42644	0.42651	0.426	0.42616	0.4266	0.42618	0.42604	0.42614	0.42581	0.42582	0.42584	0.42578	0.42585	0.42569	0.42528	0.42535	0.42556	0.42516	0.42462	0.42487	0.42459	0.42486
INTRA	Shear	0.39224	0.39194	0.39181	0.39179	0.39122	0.39081	0.39065	0.39045	0.39055	0.39096	0.39092	0.39074	0.39096	0.39106	0.39121	0.39133	0.39123	0.39096	0.39104	0.39103	0.39107	0.3913	0.39162	0.39169	0.39206	0.39168	0.39156	0.3918	0.39133	0.39154	0.39187	0.39153	0.39134	0.3916	0.39128	0.39124	0.39155	0.39155	0.39163	0.3918	0.39134	0.39132	0.39187	0.39153	0.39115	0.39154	0.39145	0.39178
INTRA	Stretch	0.61846	0.6188	0.61889	0.61892	0.61946	0.6199	0.62005	0.6203	0.62019	0.61981	0.61985	0.62001	0.6198	0.61971	0.61949	0.61935	0.61949	0.61974	0.61969	0.61964	0.61956	0.61936	0.61907	0.61889	0.6185	0.6189	0.61899	0.61884	0.61931	0.61909	0.61878	0.61914	0.61927	0.61899	0.61934	0.6194	0.6191	0.61909	0.61902	0.6189	0.61939	0.61942	0.61891	0.61925	0.61964	0.61927	0.61937	0.61902
INTRA	Stagger	0.40622	0.40598	0.40592	0.40595	0.40551	0.40533	0.4052	0.405	0.40503	0.40543	0.40538	0.40512	0.40531	0.40545	0.40548	0.40558	0.40543	0.40515	0.40527	0.4052	0.40524	0.40549	0.40573	0.40568	0.40615	0.40583	0.40575	0.40602	0.40555	0.40568	0.40591	0.40562	0.40541	0.40577	0.40557	0.40545	0.40581	0.40582	0.40584	0.40606	0.40566	0.40568	0.40626	0.40586	0.4056	0.40604	0.40608	0.40638
INTRA	Buckle	0.42291	0.42273	0.42265	0.42264	0.42212	0.42183	0.42162	0.42143	0.42151	0.4218	0.42183	0.4218	0.42201	0.42203	0.42228	0.42233	0.42224	0.42216	0.42217	0.42234	0.42248	0.4227	0.42298	0.42327	0.42351	0.42318	0.42321	0.42323	0.42281	0.42319	0.42344	0.42316	0.42322	0.4235	0.42317	0.42318	0.42343	0.42348	0.42364	0.4238	0.42336	0.42341	0.42379	0.42362	0.42335	0.42374	0.42362	0.42413
INTRA	Propel	0.43246	0.43227	0.43237	0.43253	0.43224	0.43213	0.43208	0.43183	0.43194	0.43231	0.43226	0.43222	0.43242	0.43254	0.43284	0.43291	0.43268	0.43266	0.43268	0.43274	0.43296	0.43318	0.43336	0.43365	0.43407	0.43372	0.43386	0.43405	0.43355	0.43382	0.43406	0.4337	0.4338	0.43419	0.43401	0.43402	0.43429	0.43424	0.43429	0.43431	0.43398	0.43412	0.43445	0.43422	0.43408	0.43451	0.43453	0.43485
INTRA	Opening	0.52138	0.52143	0.52133	0.52115	0.52071	0.52077	0.52065	0.52067	0.52066	0.52087	0.52101	0.5207	0.52067	0.52056	0.52013	0.52012	0.5202	0.51991	0.52	0.51988	0.51944	0.51956	0.51969	0.51908	0.51906	0.51882	0.51851	0.51862	0.51838	0.51849	0.51842	0.51814	0.51765	0.51753	0.51737	0.51717	0.51745	0.51754	0.51768	0.51807	0.51776	0.51763	0.51809	0.51772	0.5173	0.51752	0.51753	0.51767
INTER	Shift	0.42688	0.42678	0.4267	0.42673	0.42639	0.42631	0.42615	0.42605	0.42611	0.4266	0.42643	0.42633	0.42658	0.42674	0.42688	0.42707	0.42723	0.42692	0.427	0.42705	0.42701	0.42719	0.42753	0.4275	0.42786	0.42765	0.42754	0.42783	0.42753	0.42782	0.42787	0.42766	0.42742	0.42772	0.4274	0.42742	0.42785	0.4279	0.42793	0.42828	0.42779	0.42759	0.4283	0.42805	0.42769	0.4281	0.42798	0.42832
INTER	Slide	0.50158	0.50149	0.50186	0.50216	0.50218	0.5025	0.5025	0.50212	0.50226	0.50248	0.50233	0.5025	0.5025	0.50245	0.50277	0.50272	0.50239	0.50272	0.50256	0.50266	0.50288	0.50298	0.50284	0.50324	0.50359	0.50311	0.5036	0.5036	0.50309	0.50335	0.50335	0.50291	0.50344	0.50366	0.50369	0.50388	0.50394	0.50375	0.50393	0.5038	0.50373	0.50408	0.50396	0.50387	0.50389	0.50429	0.50454	0.50478
INTER	Rise	0.51314	0.51322	0.5132	0.51317	0.51341	0.51382	0.51381	0.51383	0.51353	0.51333	0.5132	0.51298	0.5128	0.5129	0.51232	0.51229	0.51233	0.51227	0.51238	0.51209	0.51177	0.51171	0.5115	0.51089	0.51081	0.51108	0.51104	0.51107	0.51135	0.51097	0.51062	0.51085	0.51069	0.51063	0.51103	0.5109	0.51088	0.51086	0.51065	0.51096	0.51115	0.5111	0.51107	0.51106	0.51146	0.51135	0.51175	0.51129
INTER	Tilt	0.49211	0.49213	0.49193	0.492	0.49219	0.49189	0.4921	0.49241	0.4926	0.49259	0.4925	0.49273	0.49299	0.49316	0.49362	0.49382	0.49418	0.49406	0.4941	0.49429	0.49455	0.49441	0.49473	0.49501	0.49489	0.49522	0.49506	0.49522	0.49551	0.49556	0.49571	0.49589	0.49571	0.49567	0.49542	0.49562	0.49548	0.49553	0.49536	0.49515	0.49523	0.49497	0.49498	0.49519	0.49502	0.49471	0.49426	0.49422
INTER	Roll	0.52263	0.52299	0.52295	0.52288	0.5229	0.52353	0.52337	0.52347	0.5235	0.5236	0.52333	0.5233	0.5233	0.52341	0.52322	0.52309	0.52362	0.5234	0.52337	0.52349	0.52322	0.5232	0.5231	0.52272	0.5226	0.52277	0.52248	0.52278	0.52315	0.52335	0.52279	0.52282	0.52275	0.52256	0.52268	0.5227	0.52313	0.52305	0.52293	0.52342	0.52339	0.52296	0.52359	0.52363	0.52364	0.52362	0.52383	0.52365
INTER	Twist	0.5235	0.52383	0.52368	0.52359	0.52388	0.52438	0.52424	0.52455	0.52453	0.52456	0.52447	0.52441	0.52442	0.52448	0.52426	0.5241	0.52466	0.52459	0.52444	0.52439	0.52433	0.52418	0.52411	0.52383	0.52355	0.52385	0.52365	0.5239	0.52453	0.52462	0.52412	0.52444	0.52444	0.52436	0.52445	0.52452	0.52479	0.52472	0.52469	0.52493	0.52525	0.52486	0.52511	0.52558	0.52587	0.52562	0.52572	0.52548
INTER	H-Rise	0.54232	0.54252	0.54235	0.54222	0.54237	0.54251	0.54238	0.54259	0.5424	0.54202	0.542	0.54208	0.54199	0.54201	0.54178	0.54168	0.54204	0.54199	0.5421	0.54209	0.54189	0.54181	0.5417	0.54144	0.54102	0.54149	0.54136	0.5413	0.54181	0.54167	0.54148	0.54197	0.54196	0.5417	0.54195	0.54194	0.54183	0.54189	0.54174	0.54195	0.54213	0.54189	0.54184	0.542	0.54232	0.5421	0.54216	0.54188
INTER	H-Twist	0.51454	0.51485	0.51469	0.51464	0.51451	0.515	0.51475	0.5149	0.51481	0.51499	0.51493	0.51462	0.51465	0.51486	0.51434	0.5142	0.51455	0.51436	0.51443	0.51427	0.51403	0.51419	0.51417	0.51353	0.51349	0.51368	0.51333	0.51372	0.514	0.5141	0.51378	0.51395	0.51372	0.51376	0.51393	0.51385	0.51439	0.51435	0.51427	0.51497	0.51502	0.51473	0.51531	0.51533	0.51552	0.5156	0.51587	0.51579
BACKBONE	Alpha	0.5126	0.51258	0.51293	0.51327	0.51353	0.51349	0.5139	0.51391	0.51422	0.51455	0.51448	0.51471	0.51498	0.51516	0.51574	0.51618	0.51613	0.51612	0.51618	0.51635	0.51677	0.51684	0.51705	0.51754	0.51802	0.51794	0.51815	0.51818	0.51795	0.518	0.51826	0.51805	0.51808	0.51833	0.51811	0.51817	0.51822	0.51828	0.51818	0.51803	0.51783	0.51787	0.518	0.51792	0.51786	0.51799	0.51785	0.51799
BACKBONE	Beta	0.48353	0.48375	0.48338	0.48327	0.48326	0.4833	0.48322	0.48372	0.48364	0.48368	0.48381	0.48351	0.48383	0.48415	0.48385	0.48396	0.48459	0.48435	0.48432	0.48416	0.48424	0.48429	0.48464	0.48408	0.48382	0.48436	0.48388	0.48435	0.48488	0.48499	0.48488	0.48539	0.48477	0.4849	0.4848	0.48471	0.48498	0.48507	0.48489	0.48532	0.48549	0.48509	0.48539	0.48585	0.48592	0.48566	0.48543	0.48546
BACKBONE	Gamma	0.53454	0.53449	0.53442	0.53434	0.53455	0.5344	0.53465	0.53492	0.53488	0.53483	0.53455	0.53446	0.5346	0.53485	0.53484	0.53529	0.53565	0.53529	0.53558	0.5356	0.53522	0.53508	0.5355	0.53485	0.53486	0.53513	0.53474	0.53499	0.53532	0.5349	0.53486	0.53498	0.53412	0.53387	0.53385	0.53374	0.53369	0.53372	0.53327	0.53334	0.53318	0.53274	0.53305	0.5327	0.53221	0.53201	0.53175	0.5312
BACKBONE	Delta	0.52955	0.52989	0.53016	0.53063	0.53083	0.53128	0.53123	0.5313	0.53181	0.53208	0.53204	0.53245	0.53273	0.533	0.53363	0.53354	0.53374	0.5339	0.53382	0.53426	0.53479	0.53504	0.5349	0.53577	0.53599	0.53602	0.53628	0.53664	0.53669	0.53732	0.53742	0.53746	0.53823	0.53853	0.53849	0.53877	0.53928	0.53909	0.53925	0.53933	0.53929	0.53932	0.53967	0.53996	0.54037	0.54052	0.54064	0.54098
BACKBONE	Epsilon	0.49954	0.49944	0.49915	0.49887	0.4989	0.4986	0.49874	0.49909	0.49904	0.49894	0.49889	0.49868	0.49869	0.49876	0.49857	0.49882	0.49914	0.49871	0.49886	0.49882	0.49845	0.49826	0.49857	0.49794	0.49779	0.49811	0.49757	0.49767	0.49813	0.49772	0.49766	0.49784	0.49705	0.49672	0.49664	0.49645	0.49645	0.49648	0.49619	0.4962	0.49615	0.49568	0.49593	0.49576	0.49534	0.49496	0.4946	0.49409
BACKBONE	Zeta	0.53884	0.53883	0.53933	0.53973	0.54003	0.5402	0.54044	0.54017	0.54035	0.54045	0.54032	0.54068	0.54061	0.54041	0.5409	0.54084	0.54046	0.54091	0.54074	0.54088	0.54127	0.54124	0.54096	0.54171	0.54198	0.54156	0.54224	0.5419	0.54138	0.54156	0.54162	0.54125	0.54194	0.54204	0.54206	0.54247	0.54212	0.54209	0.54235	0.54192	0.54204	0.54254	0.54206	0.54209	0.54223	0.54248	0.54265	0.54291
BACKBONE	Chi	0.49247	0.49244	0.49274	0.49287	0.49304	0.49311	0.49312	0.49281	0.49309	0.49317	0.49312	0.49369	0.49341	0.49294	0.49358	0.49314	0.49282	0.49338	0.49272	0.49318	0.49363	0.49337	0.49288	0.49412	0.49405	0.4936	0.49418	0.4937	0.49338	0.4939	0.49377	0.49331	0.49442	0.49438	0.49412	0.49459	0.49422	0.49411	0.49464	0.49385	0.49403	0.49449	0.49378	0.49434	0.49434	0.49432	0.49432	0.49483
BACKBONE	Phase	0.50107	0.50097	0.50068	0.50037	0.50023	0.50007	0.50004	0.50023	0.50006	0.49992	0.4998	0.49951	0.49964	0.49983	0.49952	0.49984	0.50021	0.49971	0.50006	0.49997	0.49948	0.49947	0.49988	0.49903	0.49894	0.49922	0.49869	0.49897	0.49936	0.49898	0.49895	0.49915	0.49829	0.49805	0.4981	0.49778	0.49797	0.49796	0.49755	0.49789	0.49768	0.49716	0.49765	0.49726	0.4969	0.49673	0.49657	0.49605
BACKBONE	Amplitude	0.54382	0.54392	0.54368	0.54355	0.54367	0.54367	0.54369	0.54394	0.5437	0.54329	0.54351	0.54337	0.54316	0.54288	0.54242	0.54213	0.5422	0.54246	0.5422	0.54189	0.54181	0.54165	0.5415	0.54124	0.54063	0.54086	0.54089	0.54062	0.54086	0.54076	0.54061	0.54091	0.54085	0.54067	0.54083	0.54089	0.54042	0.54059	0.54083	0.54062	0.54125	0.54147	0.54071	0.54131	0.5416	0.54124	0.54118	0.54126
SEQUENCE E.	Hydrogen bond	0.50062	0.50051	0.50022	0.49987	0.49985	0.49959	0.49953	0.49958	0.49943	0.49907	0.49896	0.49896	0.49862	0.49827	0.498	0.49776	0.49783	0.49786	0.49761	0.49756	0.49725	0.4969	0.49684	0.49655	0.49604	0.49604	0.49588	0.49555	0.4957	0.49549	0.49522	0.49523	0.49502	0.49446	0.49441	0.4945	0.49397	0.49404	0.49412	0.49376	0.49407	0.49399	0.49345	0.49365	0.49332	0.49291	0.49268	0.49247
SEQUENCE E.	Stacking energy	0.52462	0.52456	0.52459	0.52442	0.52432	0.52398	0.52414	0.52431	0.52463	0.5248	0.52483	0.52497	0.52508	0.52497	0.52533	0.52547	0.52563	0.52541	0.52529	0.5255	0.52537	0.52518	0.52545	0.52557	0.52556	0.5253	0.52502	0.52495	0.52494	0.52516	0.52514	0.52479	0.52453	0.5243	0.52389	0.52388	0.52399	0.52401	0.52413	0.524	0.52367	0.52341	0.52374	0.52354	0.52282	0.52262	0.52219	0.52227
SEQUENCE E.	Solvation	0.46053	0.46036	0.46029	0.46035	0.45995	0.45961	0.45968	0.45989	0.45985	0.46036	0.46059	0.46029	0.4609	0.46149	0.4615	0.46216	0.46227	0.46153	0.46234	0.46222	0.46221	0.46265	0.4632	0.46279	0.46335	0.46367	0.46302	0.46364	0.46371	0.46331	0.46404	0.46438	0.4635	0.46394	0.4638	0.46324	0.46386	0.46393	0.46343	0.46402	0.46344	0.463	0.46413	0.4632	0.46306	0.46327	0.46321	0.46296
[truncated: 326 more columns]

## Sheet: Fig1_CDS_Data
Class	Parameter Name	-187	-186	-185	-184	-183	-182	-181	-180	-179	-178	-177	-176	-175	-174	-173	-172	-171	-170	-169	-168	-167	-166	-165	-164	-163	-162	-161	-160	-159	-158	-157	-156	-155	-154	-153	-152	-151	-150	-149	-148	-147	-146	-145	-144	-143	-142	-141	-140
BP AXIS	X Disp.	0.49627	0.49522	0.49484	0.49446	0.49354	0.49288	0.49266	0.49201	0.49188	0.49196	0.4927	0.49253	0.49179	0.49118	0.4906	0.49052	0.49147	0.49213	0.49279	0.49327	0.49484	0.4946	0.49491	0.4949	0.49622	0.49699	0.49753	0.49739	0.49655	0.49688	0.4974	0.49708	0.49725	0.49762	0.49746	0.49724	0.49712	0.4969	0.49689	0.49802	0.49832	0.49927	0.49992	0.49917	0.49833	0.49772	0.49835	0.4997
BP AXIS	Y Disp.	0.53913	0.53978	0.54	0.53997	0.54022	0.53923	0.53973	0.54091	0.54094	0.53993	0.53941	0.53816	0.53668	0.53732	0.53788	0.53941	0.5383	0.53799	0.53718	0.53675	0.5348	0.53503	0.53402	0.53418	0.53443	0.53404	0.53355	0.5327	0.53356	0.53324	0.53335	0.53289	0.53267	0.53108	0.53288	0.53218	0.53314	0.53404	0.53428	0.53354	0.53279	0.5334	0.53277	0.53487	0.5357	0.53694	0.53686	0.53758
BP AXIS	Inclination	0.44325	0.44292	0.4421	0.44085	0.44027	0.43914	0.43941	0.43855	0.43865	0.43882	0.43891	0.43894	0.43859	0.43799	0.437	0.4366	0.43693	0.43747	0.43697	0.43768	0.43956	0.43931	0.43955	0.43928	0.43977	0.44075	0.44108	0.44072	0.44026	0.44035	0.44115	0.44071	0.44093	0.44126	0.44094	0.44126	0.44082	0.44041	0.44092	0.44186	0.44241	0.44325	0.44396	0.44411	0.44359	0.44271	0.44366	0.44459
BP AXIS	Tip	0.51482	0.51504	0.51367	0.51388	0.51201	0.51193	0.51133	0.51185	0.51173	0.5117	0.51292	0.51176	0.51053	0.51144	0.50993	0.51066	0.51072	0.51111	0.51099	0.5118	0.51287	0.51249	0.51317	0.51358	0.51413	0.51448	0.51486	0.51535	0.51402	0.51547	0.51621	0.51607	0.51641	0.51656	0.51677	0.51651	0.51702	0.51679	0.51581	0.51782	0.51828	0.51935	0.51982	0.51934	0.51905	0.51849	0.51913	0.51967
BP AXIS	Ax-Bend	0.42824	0.4294	0.42826	0.42751	0.42574	0.42487	0.42561	0.42445	0.42481	0.42519	0.42536	0.42561	0.42461	0.42424	0.4228	0.42235	0.42272	0.42333	0.42286	0.42359	0.42644	0.4267	0.42726	0.42659	0.42625	0.42622	0.42596	0.42594	0.4257	0.42673	0.4276	0.4269	0.42819	0.42807	0.42704	0.42771	0.42699	0.42699	0.42728	0.42798	0.42819	0.42798	0.42843	0.42868	0.42791	0.42665	0.42768	0.42833
INTRA	Shear	0.39628	0.39712	0.39609	0.3947	0.39377	0.39245	0.39329	0.39222	0.3923	0.39269	0.39239	0.39264	0.39188	0.39131	0.3904	0.38992	0.39001	0.3905	0.3897	0.39039	0.39282	0.39343	0.39401	0.39302	0.39277	0.39315	0.39318	0.39293	0.39306	0.3934	0.39451	0.39369	0.3943	0.39431	0.39346	0.39419	0.39354	0.39346	0.39436	0.3943	0.39472	0.39444	0.39506	0.39596	0.3955	0.39423	0.39534	0.39602
INTRA	Stretch	0.61362	0.61298	0.61414	0.61576	0.61681	0.6184	0.61763	0.61896	0.61873	0.61828	0.61843	0.61831	0.61922	0.6198	0.6209	0.62149	0.62126	0.62065	0.6214	0.62068	0.61798	0.61745	0.61702	0.618	0.61799	0.61742	0.61743	0.61771	0.61763	0.61736	0.6161	0.61677	0.61598	0.61594	0.6168	0.61603	0.61677	0.61692	0.61615	0.61586	0.61533	0.61534	0.61466	0.61388	0.6143	0.61573	0.61461	0.61387
INTRA	Stagger	0.41529	0.41581	0.41461	0.41347	0.41248	0.41147	0.41171	0.41108	0.41079	0.41142	0.4111	0.41133	0.41097	0.41055	0.40972	0.40912	0.40902	0.40937	0.40861	0.40903	0.41077	0.41151	0.4122	0.41142	0.41141	0.41206	0.41234	0.4121	0.41158	0.41228	0.41323	0.41273	0.41252	0.413	0.41229	0.41289	0.41246	0.41204	0.41253	0.41253	0.41355	0.41358	0.41443	0.41513	0.41502	0.41382	0.41473	0.4151
INTRA	Buckle	0.43005	0.43024	0.42975	0.42772	0.42738	0.42563	0.42681	0.42511	0.42586	0.42583	0.42565	0.42615	0.42505	0.42468	0.42378	0.42322	0.42432	0.42474	0.4246	0.42556	0.42813	0.42822	0.428	0.4271	0.42736	0.42819	0.42829	0.42777	0.42853	0.42804	0.4291	0.42821	0.4294	0.42881	0.42798	0.42861	0.42771	0.42785	0.42879	0.42934	0.42936	0.42898	0.42915	0.42958	0.42905	0.42792	0.42912	0.4303
INTRA	Propel	0.4447	0.44468	0.44382	0.44293	0.44188	0.44092	0.44095	0.44019	0.43997	0.44033	0.44031	0.44037	0.43996	0.43926	0.43829	0.43785	0.43797	0.43842	0.43791	0.43836	0.44004	0.44008	0.4405	0.44017	0.44058	0.44135	0.44163	0.44132	0.44065	0.44116	0.44188	0.44155	0.44167	0.44221	0.4419	0.44231	0.44202	0.44164	0.442	0.44256	0.44336	0.44414	0.44502	0.44539	0.44487	0.44401	0.44491	0.4457
INTRA	Opening	0.51521	0.51636	0.51648	0.51569	0.51686	0.51741	0.51874	0.51834	0.51861	0.51891	0.51813	0.51993	0.52072	0.5206	0.52074	0.52011	0.52012	0.51947	0.51911	0.51966	0.52003	0.5203	0.52043	0.51952	0.518	0.51801	0.51806	0.51779	0.51847	0.51839	0.51804	0.51715	0.517	0.51677	0.51565	0.51637	0.51566	0.51566	0.51677	0.51598	0.51597	0.51475	0.51475	0.51515	0.51528	0.51481	0.51542	0.51511
INTER	Shift	0.43543	0.43563	0.43532	0.4337	0.43366	0.43225	0.43294	0.43179	0.43198	0.43234	0.43168	0.43252	0.43265	0.43208	0.43165	0.43066	0.4307	0.43081	0.42995	0.43009	0.43178	0.43227	0.43184	0.43058	0.43049	0.43152	0.43165	0.43099	0.43149	0.4312	0.43223	0.43202	0.43215	0.43219	0.43132	0.43217	0.43124	0.43111	0.43193	0.43148	0.43219	0.43179	0.43244	0.43399	0.43425	0.43329	0.43435	0.43489
INTER	Slide	0.50723	0.50633	0.50558	0.50578	0.50519	0.50538	0.50444	0.50433	0.50355	0.50418	0.50436	0.50438	0.50505	0.50404	0.50352	0.50318	0.50335	0.50376	0.50369	0.50389	0.50487	0.50491	0.50548	0.50573	0.50634	0.50682	0.50754	0.50779	0.50624	0.50681	0.50708	0.50748	0.50698	0.50851	0.50805	0.50849	0.5087	0.5079	0.50788	0.50844	0.50942	0.51065	0.51174	0.51114	0.51035	0.50973	0.51009	0.51065
INTER	Rise	0.51095	0.51038	0.5108	0.51184	0.51258	0.51412	0.5126	0.5134	0.51244	0.51341	0.51342	0.5135	0.51464	0.51466	0.51569	0.51551	0.51485	0.5141	0.51432	0.51331	0.51114	0.51174	0.51188	0.51215	0.51196	0.51181	0.5123	0.51273	0.51202	0.51266	0.5119	0.51342	0.51168	0.51281	0.51296	0.51266	0.51313	0.51273	0.5121	0.51122	0.51195	0.51187	0.51237	0.51214	0.51259	0.51284	0.51204	0.51078
INTER	Tilt	0.50358	0.50434	0.50447	0.5044	0.50344	0.5023	0.50277	0.50275	0.50348	0.50244	0.50245	0.50148	0.50049	0.50094	0.50006	0.50054	0.50021	0.50058	0.49977	0.49923	0.49954	0.4989	0.49769	0.49732	0.49715	0.49647	0.49547	0.49505	0.49602	0.49574	0.49605	0.49571	0.49729	0.49627	0.49697	0.49701	0.49692	0.49759	0.49736	0.49738	0.49634	0.49638	0.49554	0.4969	0.4973	0.49743	0.49741	0.4978
INTER	Roll	0.53167	0.53097	0.53217	0.53169	0.53347	0.53323	0.53303	0.53284	0.53244	0.53284	0.53097	0.53222	0.53451	0.53265	0.53441	0.53331	0.53207	0.53158	0.53087	0.52951	0.52814	0.52841	0.52734	0.52695	0.52622	0.52626	0.52625	0.52578	0.52689	0.52538	0.52524	0.52626	0.52522	0.52595	0.526	0.52663	0.5261	0.52579	0.52716	0.52433	0.52468	0.52485	0.525	0.52671	0.5273	0.52797	0.52774	0.52727
INTER	Twist	0.52813	0.52725	0.52828	0.52834	0.53028	0.53037	0.52999	0.53119	0.53066	0.52998	0.52874	0.5285	0.52998	0.52943	0.5311	0.53149	0.52992	0.52932	0.52826	0.52728	0.52479	0.52477	0.52377	0.52403	0.52367	0.52352	0.52345	0.52314	0.52412	0.52267	0.52243	0.52305	0.52197	0.52207	0.5233	0.52336	0.52393	0.524	0.52467	0.52278	0.52241	0.52294	0.52274	0.52439	0.52517	0.52654	0.52559	0.52527
INTER	H-Rise	0.53029	0.52996	0.53146	0.53165	0.53308	0.53328	0.53365	0.53336	0.53365	0.53352	0.53315	0.5337	0.5339	0.53378	0.53528	0.53506	0.53549	0.53522	0.53611	0.53524	0.53387	0.53409	0.53321	0.53304	0.53298	0.53253	0.53207	0.53184	0.53311	0.53198	0.5313	0.53167	0.53164	0.53109	0.53117	0.53101	0.53084	0.53139	0.53165	0.53011	0.52942	0.52822	0.52739	0.52757	0.52825	0.52898	0.52834	0.52804
INTER	H-Twist	0.52247	0.52244	0.52312	0.52275	0.52441	0.52455	0.5245	0.52487	0.52435	0.5245	0.52291	0.52385	0.52526	0.52442	0.52586	0.52524	0.5241	0.52313	0.52239	0.52171	0.51974	0.52024	0.51947	0.51942	0.51841	0.51846	0.5187	0.51828	0.51897	0.51805	0.51774	0.51812	0.51674	0.51691	0.51732	0.51766	0.51763	0.51759	0.51864	0.51646	0.51705	0.51704	0.5173	0.51876	0.51939	0.5201	0.52001	0.51957
BACKBONE	Alpha	0.52245	0.52207	0.52127	0.52102	0.51934	0.51873	0.51812	0.51794	0.51801	0.51837	0.51909	0.51828	0.51767	0.51808	0.51654	0.51651	0.51671	0.51721	0.51687	0.51713	0.51812	0.51785	0.51751	0.51731	0.51814	0.51909	0.51934	0.5193	0.51826	0.51897	0.51973	0.52041	0.52086	0.52122	0.52103	0.52097	0.52081	0.52034	0.51923	0.52093	0.5217	0.52269	0.52321	0.52358	0.52377	0.52342	0.524	0.52455
BACKBONE	Beta	0.48671	0.48776	0.48853	0.48809	0.48894	0.48829	0.48895	0.48946	0.49012	0.48909	0.48813	0.48797	0.48772	0.48889	0.489	0.48974	0.48904	0.48791	0.48657	0.48642	0.48455	0.48437	0.4829	0.48244	0.48136	0.48147	0.48114	0.48037	0.48171	0.48132	0.48109	0.48117	0.48123	0.47951	0.4806	0.4806	0.48096	0.48159	0.4814	0.48098	0.48017	0.47921	0.47867	0.48109	0.48213	0.48354	0.48363	0.48324
BACKBONE	Gamma	0.52584	0.52746	0.52786	0.52839	0.52764	0.52813	0.52789	0.52769	0.52789	0.52883	0.52836	0.52929	0.53004	0.52997	0.52931	0.5286	0.52771	0.52725	0.52646	0.52555	0.52524	0.52562	0.52518	0.52424	0.52264	0.522	0.5214	0.52135	0.52189	0.52283	0.52237	0.52341	0.52391	0.52414	0.52345	0.52454	0.52376	0.52373	0.52348	0.5225	0.52306	0.52168	0.52194	0.52327	0.52396	0.52398	0.52399	0.52281
BACKBONE	Delta	0.54746	0.546	0.5464	0.54555	0.54617	0.54441	0.54486	0.54471	0.5447	0.54422	0.54366	0.54324	0.54336	0.54186	0.54326	0.54305	0.5429	0.54392	0.54335	0.54285	0.54346	0.54336	0.54245	0.54257	0.54398	0.54461	0.54457	0.54377	0.5442	0.54257	0.5436	0.54378	0.54353	0.54355	0.5446	0.54442	0.54426	0.54456	0.54575	0.54466	0.54447	0.54641	0.54632	0.54781	0.54793	0.54819	0.54826	0.55035
BACKBONE	Epsilon	0.49233	0.49367	0.49393	0.49407	0.49416	0.49431	0.49474	0.49521	0.49558	0.49541	0.49496	0.49495	0.49506	0.49543	0.49537	0.49526	0.49422	0.49354	0.49283	0.49226	0.49157	0.49151	0.49108	0.49064	0.48923	0.48823	0.48735	0.48742	0.48844	0.48843	0.48822	0.48842	0.48871	0.48817	0.48836	0.48878	0.48859	0.48895	0.48902	0.48814	0.48781	0.48682	0.48644	0.48745	0.48808	0.48824	0.48783	0.48686
BACKBONE	Zeta	0.54118	0.53976	0.53907	0.53988	0.53869	0.53897	0.53781	0.53779	0.53726	0.5376	0.53875	0.53801	0.53791	0.53778	0.53689	0.53716	0.53781	0.53849	0.53906	0.53923	0.54052	0.54016	0.54098	0.54146	0.54284	0.54332	0.5441	0.54481	0.54286	0.54352	0.54392	0.54417	0.54421	0.54551	0.54506	0.54489	0.54512	0.54454	0.54361	0.54545	0.54596	0.54739	0.54831	0.54671	0.54611	0.54544	0.54564	0.54605
BACKBONE	Chi	0.50098	0.49846	0.49838	0.49816	0.49857	0.49776	0.49762	0.49788	0.49788	0.49662	0.49745	0.4965	0.49645	0.49583	0.49581	0.49628	0.49693	0.49847	0.49861	0.4993	0.50095	0.49959	0.50001	0.50079	0.50257	0.50309	0.50346	0.5037	0.50303	0.50183	0.50279	0.50229	0.50259	0.50309	0.50357	0.50286	0.50297	0.5027	0.50281	0.50451	0.50354	0.50527	0.50508	0.50392	0.50277	0.50279	0.50287	0.50394
BACKBONE	Phase	0.4894	0.4912	0.49172	0.49171	0.49188	0.49213	0.49262	0.49228	0.49265	0.49334	0.49241	0.49355	0.49421	0.49404	0.49412	0.49326	0.49258	0.4918	0.49135	0.49056	0.49013	0.49063	0.49011	0.4892	0.48744	0.48671	0.48593	0.48568	0.48692	0.4872	0.48652	0.48694	0.48727	0.48694	0.48648	0.48753	0.48702	0.48716	0.48757	0.48584	0.48611	0.48452	0.4844	0.48569	0.48633	0.48626	0.48622	0.4854
BACKBONE	Amplitude	0.53156	0.53204	0.53231	0.53362	0.53447	0.53563	0.53551	0.53718	0.53775	0.53629	0.53692	0.53626	0.53574	0.53805	0.53816	0.53992	0.54025	0.53923	0.53933	0.54	0.53814	0.53733	0.5374	0.53815	0.53748	0.53672	0.53696	0.5373	0.53712	0.53757	0.53667	0.53591	0.53577	0.53406	0.53517	0.53411	0.53518	0.53557	0.53451	0.53576	0.53394	0.53303	0.5323	0.53134	0.53132	0.53257	0.53201	0.5312
SEQUENCE E.	Hydrogen bond	0.48268	0.48321	0.48373	0.48466	0.48545	0.48636	0.48647	0.48684	0.48738	0.48698	0.48725	0.48733	0.48769	0.48836	0.4883	0.48863	0.48857	0.48819	0.48833	0.48855	0.48827	0.48784	0.48835	0.48833	0.4872	0.48605	0.48571	0.48621	0.48664	0.48654	0.48583	0.48556	0.48607	0.48552	0.48525	0.48526	0.48532	0.48558	0.4853	0.48551	0.48435	0.48311	0.48256	0.48162	0.48117	0.48158	0.48112	0.47998
SEQUENCE E.	Stacking energy	0.51945	0.52041	0.52032	0.51908	0.51917	0.51831	0.51988	0.51916	0.51985	0.51937	0.51874	0.51929	0.51942	0.51919	0.51835	0.51779	0.51741	0.51793	0.51705	0.51765	0.51931	0.51869	0.51818	0.51768	0.51667	0.51662	0.51585	0.51553	0.51691	0.51594	0.51668	0.51572	0.517	0.51664	0.51585	0.51659	0.5157	0.516	0.51722	0.51711	0.51652	0.516	0.51542	0.51618	0.51606	0.51569	0.51608	0.51641
SEQUENCE E.	Solvation	0.46808	0.47009	0.46945	0.46826	0.46629	0.46537	0.46644	0.46571	0.46559	0.46629	0.4659	0.46581	0.46418	0.46426	0.46379	0.46297	0.46262	0.46287	0.46284	0.46247	0.46284	0.46427	0.46409	0.46327	0.46318	0.46343	0.46278	0.46204	0.46299	0.46405	0.46465	0.46431	0.46437	0.46414	0.4638	0.46442	0.46398	0.46461	0.46476	0.46354	0.46496	0.46433	0.4641	0.46598	0.46708	0.46634	0.46721	0.46701
[truncated: 326 more columns]
