# Supplementary material for: Intron exon boundary junctions in human genome have in-built unique structural and energetic signals
Source: Nucleic Acids Res. 2021 Feb 23;49(5):2674–83. doi: 10.1093/nar/gkab098 (PMC7969029; doi:10.1093/nar/gkab098)
Supplement: gkab098_Supplemental_Files [file gkab098_supplemental_files.zip › Supplementary_File_S3_R2.xlsx]

## Sheet: Correlation Matrix
	Dataset 1 (Intron Start)
Dataset 2 (Intron End)		A	B	C	D	E	F	G	H	I	J	K	L	M	N	O	P	Q	R	S	T	U	V	W	X	Y	Z		Dataset 1 (Intron Start)
	A		1	0.99	0.99	0.992	-0.996	0.997	0.999	0.999	0.997	1	-0.975	-0.979	-0.985	-0.999	-0.997	-0.99	0.998	-0.998	-0.999	-0.998	0.999	0.994	-0.999	-0.998	-0.999	A							Positive Correlation
	B	0.999		0.993	0.993	0.995	-0.998	0.998	1	1	0.999	0.998	-0.98	-0.974	-0.989	-0.999	-0.998	-0.991	0.999	-0.996	-0.997	-0.996	0.997	0.992	-0.997	-0.999	-1	B
	C	0.993	0.996		1	0.997	-0.997	0.995	0.993	0.995	0.992	0.985	-0.994	-0.942	-0.998	-0.99	-0.998	-0.994	0.996	-0.981	-0.982	-0.979	0.983	0.979	-0.983	-0.993	-0.993	C						1
	D	0.972	0.979	0.992		0.997	-0.997	0.995	0.993	0.995	0.992	0.985	-0.994	-0.942	-0.998	-0.99	-0.998	-0.994	0.996	-0.981	-0.982	-0.979	0.983	0.979	-0.983	-0.993	-0.993	D
	E	0.99	0.994	0.998	0.994		-1	0.999	0.997	0.997	0.997	0.989	-0.989	-0.953	-0.993	-0.993	-0.998	-0.988	0.996	-0.983	-0.985	-0.983	0.985	0.978	-0.985	-0.996	-0.995	E
	F	-0.994	-0.997	-0.999	-0.991	-0.999		-1	-0.999	-0.999	-0.999	-0.993	0.987	0.961	0.993	0.996	0.999	0.99	-0.998	0.988	0.99	0.988	-0.99	-0.983	0.99	0.998	0.998	F
	G	0.999	0.999	0.994	0.976	0.993	-0.996		0.999	0.999	1	0.994	-0.982	-0.966	-0.99	-0.997	-0.999	-0.988	0.998	-0.99	-0.991	-0.99	0.991	0.983	-0.991	-0.999	-0.999	G
	H	0.996	0.998	0.998	0.989	0.998	-0.999	0.996		1	0.999	0.997	-0.981	-0.972	-0.989	-0.999	-0.999	-0.99	0.998	-0.994	-0.995	-0.994	0.995	0.99	-0.995	-0.999	-0.999	H
	I	0.999	1	0.996	0.978	0.994	-0.997	1	0.998		0.999	0.997	-0.982	-0.97	-0.99	-0.998	-0.999	-0.991	0.999	-0.994	-0.995	-0.993	0.995	0.989	-0.995	-0.999	-1	I
	J	0.998	0.999	0.995	0.98	0.995	-0.997	0.999	0.998	0.999		0.996	-0.978	-0.971	-0.986	-0.997	-0.998	-0.985	0.998	-0.992	-0.993	-0.992	0.992	0.985	-0.992	-0.999	-0.999	J
	K	0.999	0.997	0.987	0.961	0.982	-0.988	0.997	0.99	0.997	0.995		-0.969	-0.985	-0.98	-0.999	-0.994	-0.987	0.996	-0.999	-0.999	-0.999	0.999	0.995	-0.999	-0.997	-0.998	K
	L	-0.669	-0.691	-0.744	-0.818	-0.756	0.74	-0.677	-0.733	-0.687	-0.692	-0.634		0.911	0.994	0.975	0.988	0.99	-0.983	0.964	0.967	0.96	-0.967	-0.969	0.969	0.979	0.978	L
	M	-0.984	-0.978	-0.958	-0.917	-0.951	0.96	-0.98	-0.964	-0.979	-0.976	-0.991	0.528		0.935	0.979	0.961	0.948	-0.968	0.987	0.985	0.99	-0.985	-0.975	0.983	0.971	0.974	M
	N	-0.982	-0.985	-0.995	-0.992	-0.991	0.991	-0.982	-0.991	-0.984	-0.981	-0.974	0.775	0.939		0.987	0.995	0.996	-0.992	0.977	0.978	0.974	-0.979	-0.976	0.98	0.987	0.987	N						0
	O	-0.999	-0.999	-0.995	-0.977	-0.991	0.995	-0.998	-0.996	-0.999	-0.997	-0.997	0.683	0.98	0.988		0.997	0.99	-0.998	0.997	0.997	0.997	-0.998	-0.991	0.997	0.998	0.999	O
	P	-0.998	-0.999	-0.998	-0.985	-0.996	0.998	-0.998	-0.999	-0.999	-0.998	-0.994	0.711	0.972	0.99	0.998		0.994	-0.999	0.99	0.991	0.989	-0.992	-0.987	0.992	0.998	0.998	P
	Q	-0.96	-0.966	-0.981	-0.99	-0.978	0.976	-0.958	-0.977	-0.964	-0.96	-0.948	0.833	0.9	0.993	0.967	0.973		-0.993	0.986	0.987	0.982	-0.988	-0.989	0.989	0.988	0.989	Q
	R	0.999	1	0.997	0.98	0.994	-0.997	0.999	0.998	1	0.999	0.997	-0.693	-0.977	-0.987	-0.999	-1	-0.967		-0.994	-0.994	-0.993	0.995	0.99	-0.995	-0.999	-0.999	R
	S	-1	-0.998	-0.99	-0.967	-0.986	0.991	-0.997	-0.993	-0.998	-0.996	-1	0.655	0.987	0.979	0.998	0.996	0.957	-0.998		1	0.999	-1	-0.996	0.999	0.994	0.995	S
	T	-0.999	-0.998	-0.989	-0.966	-0.985	0.99	-0.996	-0.993	-0.998	-0.995	-0.999	0.655	0.987	0.978	0.997	0.996	0.956	-0.998	1		0.999	-1	-0.997	1	0.994	0.995	T
	U	-0.998	-0.996	-0.984	-0.956	-0.979	0.985	-0.995	-0.988	-0.996	-0.993	-1	0.623	0.993	0.971	0.996	0.992	0.943	-0.995	0.999	0.999		-0.999	-0.994	0.999	0.994	0.995	U
	V	0.999	0.997	0.987	0.961	0.981	-0.987	0.995	0.99	0.996	0.993	1	-0.638	-0.99	-0.976	-0.997	-0.994	-0.951	0.996	-1	-0.999	-0.999		0.997	-1	-0.995	-0.996	V
	W	0.993	0.995	0.993	0.98	0.989	-0.992	0.989	0.995	0.993	0.99	0.988	-0.729	-0.963	-0.989	-0.993	-0.995	-0.979	0.994	-0.992	-0.993	-0.987	0.99		-0.998	-0.988	-0.989	W
	X	-0.999	-0.998	-0.989	-0.965	-0.984	0.989	-0.996	-0.992	-0.997	-0.994	-0.999	0.655	0.987	0.979	0.997	0.996	0.957	-0.997	1	1	0.999	-1	-0.994		0.994	0.995	X						-1
	Y	-0.997	-0.999	-0.996	-0.981	-0.996	0.998	-0.999	-0.998	-0.999	-1	-0.994	0.698	0.974	0.983	0.997	0.999	0.963	-0.999	0.995	0.995	0.992	-0.993	-0.991	0.994		1	Y
	Z	-0.999	-0.998	-0.99	-0.968	-0.988	0.992	-0.999	-0.994	-0.999	-0.998	-0.999	0.653	0.987	0.976	0.997	0.996	0.95	-0.998	0.998	0.998	0.998	-0.997	-0.988	0.997	0.998		Z							Negative Correlation
		A	B	C	D	E	F	G	H	I	J	K	L	M	N	O	P	Q	R	S	T	U	V	W	X	Y	Z
	Dataset 2 (Intron End)
		Notation of Structural and Energy Parameters
		A -> X Disp.	B -> Inclination	C -> Tip	D -> Ax-Bend	E -> Shear	F -> Stretch	G -> Stagger	H -> Buckle	I -> Propel	J -> Shift	K -> Slide	L -> Rise	M -> Tilt	N -> Roll	O -> Twist	P -> H-Rise	Q -> H-Twist	R -> Beta	S -> Gamma	T -> Delta	U -> Epsilon	V -> Zeta	W -> Chi	X -> Phase	Y -> Amplitude	Z -> Hydrogen Bond Energy
