# Supplementary material for: Intron exon boundary junctions in human genome have in-built unique structural and energetic signals
Source: Nucleic Acids Res. 2021 Feb 23;49(5):2674–83. doi: 10.1093/nar/gkab098 (PMC7969029; doi:10.1093/nar/gkab098)
Supplement: gkab098_Supplemental_Files [file gkab098_supplemental_files.zip › Supplementary_File_S4_R2.xlsx]

## Sheet: Intron_Start
	Frequency Count at each nucleotide position on Intron Start boundary sequences
	-25	-24	-23	-22	-21	-20	-19	-18	-17	-16	-15	-14	-13	-12	-11	-10	-9	-8	-7	-6	-5	-4	-3	-2	-1	0	1	2	3	4	5	6	7	8	9	10	11	12	13	14	15	16	17	18	19	20	21	22	23
A	81884	84120	84401	81672	81896	81115	76612	75924	74231	69538	69760	67831	63030	62604	62659	59574	61652	64122	64427	68442	65603	66069	89264	107409	160894	15725	54822	122375	138590	58874	71971	84867	77467	79124	75839	77459	77996	74666	76890	77731	74537	75962	76680	73923	77593	79058	76064	77765	79442
T	88980	88595	90700	89625	90373	94872	94211	95605	100213	100405	102481	105706	106469	109701	113965	116382	111792	112023	105117	104278	113010	113290	68057	70375	22444	18140	156020	71124	66596	61675	114434	76091	81788	84468	83840	80063	84862	83293	83047	86111	84709	83342	86876	84352	82269	84567	82592	81529	84785
G	74920	73412	70072	73295	72499	68803	72701	72109	68357	71162	69722	66536	69199	67066	62728	65909	66426	63696	65552	62745	55054	57360	70260	35706	123470	271992	81837	89780	66081	149764	72477	93941	85901	81865	88937	89759	85775	89042	87823	84012	88575	88093	85091	89543	88969	85630	89979	88705	85502
C	82584	82241	83195	83776	83600	83578	84844	84730	85567	87263	86405	88295	89670	88997	89016	86503	88498	88527	93272	92903	94701	91649	100787	114878	21560	22511	35689	45089	57101	58055	69486	73469	83212	82911	79752	81087	79735	81367	80608	80514	80547	80971	79721	80550	79537	79113	79733	80369	78639
Total Seq	328368	328368	328368	328368	328368	328368	328368	328368	328368	328368	328368	328368	328368	328368	328368	328368	328368	328368	328368	328368	328368	328368	328368	328368	328368	328368	328368	328368	328368	328368	328368	328368	328368	328368	328368	328368	328368	328368	328368	328368	328368	328368	328368	328368	328368	328368	328368	328368	328368
	Frequency Percentage at each nucleotide position on Intron Start boundary sequences
	-25	-24	-23	-22	-21	-20	-19	-18	-17	-16	-15	-14	-13	-12	-11	-10	-9	-8	-7	-6	-5	-4	-3	-2	-1	0	1	2	3	4	5	6	7	8	9	10	11	12	13	14	15	16	17	18	19	20	21	22	23
A	24.9367	25.6176	25.7032	24.8721	24.9403	24.7025	23.3311	23.1216	22.606	21.1769	21.2445	20.657	19.1949	19.0652	19.0819	18.1424	18.7753	19.5275	19.6204	20.8431	19.9785	20.1204	27.1841	32.7099	48.9981	4.78883	16.6953	37.2676	42.2057	17.9293	21.9178	25.8451	23.5915	24.0961	23.0957	23.5891	23.7526	22.7385	23.4158	23.6719	22.6992	23.1332	23.3518	22.5122	23.6299	24.076	23.1643	23.6823	24.193
T	27.0976	26.9804	27.6214	27.2941	27.5219	28.892	28.6907	29.1152	30.5185	30.577	31.2092	32.1913	32.4237	33.4079	34.7065	35.4426	34.0447	34.1151	32.012	31.7564	34.4157	34.5009	20.7258	21.4317	6.83501	5.52429	47.5138	21.6598	20.2809	18.7823	34.8493	23.1725	24.9074	25.7236	25.5323	24.3821	25.8436	25.3657	25.2908	26.2239	25.797	25.3807	26.4569	25.6883	25.0539	25.7537	25.1523	24.8285	25.8201
G	22.8159	22.3566	21.3395	22.321	22.0786	20.953	22.1401	21.9598	20.8172	21.6714	21.2329	20.2626	21.0736	20.424	19.103	20.0717	20.2291	19.3977	19.963	19.1081	16.7659	17.4682	21.3967	10.8738	37.6011	82.8315	24.9223	27.3413	20.1241	45.6086	22.0719	28.6085	26.16	24.9309	27.0846	27.3349	26.1216	27.1165	26.7453	25.5847	26.9743	26.8275	25.9133	27.2691	27.0943	26.0774	27.4019	27.0139	26.0385
C	25.1498	25.0454	25.3359	25.5128	25.4592	25.4525	25.8381	25.8034	26.0583	26.5748	26.3135	26.889	27.3078	27.1028	27.1086	26.3433	26.9509	26.9597	28.4047	28.2923	28.8399	27.9105	30.6933	34.9845	6.5658	6.85542	10.8686	13.7312	17.3893	17.6799	21.161	22.374	25.3411	25.2494	24.2874	24.6939	24.2822	24.7792	24.5481	24.5194	24.5295	24.6586	24.2779	24.5304	24.2219	24.0928	24.2816	24.4753	23.9484
[truncated: 2 more columns]

## Sheet: Intron_End
	Frequency Count at each nucleotide position on Intron End boundary sequences
	-25	-24	-23	-22	-21	-20	-19	-18	-17	-16	-15	-14	-13	-12	-11	-10	-9	-8	-7	-6	-5	-4	-3	-2	-1	0	1	2	3	4	5	6	7	8	9	10	11	12	13	14	15	16	17	18	19	20	21	22	23
A	81585	81649	78172	78898	78528	73907	73625	71439	67839	68216	67101	63754	63292	63407	59717	61603	64051	62695	61076	63115	80653	61139	181689	53490	96348	131556	67626	48847	51295	124646	138736	63349	70457	87158	78661	75690	78009	78141	74466	75665	77643	74715	77414	79168	75720	77258	78198	75496	77946
T	88716	92028	91091	91589	95405	96301	97381	103052	102668	102721	107752	107763	109330	116110	110661	108310	107000	104812	109827	118535	81762	81837	49079	44282	44245	82686	57562	51328	179118	53112	60086	59516	109465	73031	85026	81155	82066	84172	83254	82510	86158	83306	81497	84391	82877	82288	85403	82249	82025
G	74208	71411	74580	72594	69349	72413	70430	66973	70682	69543	66162	68994	66622	62520	67301	66875	63316	65190	61867	57445	78467	51721	45773	172503	107096	59128	153918	176395	45942	97378	69987	149135	80577	95001	83577	87865	88558	84976	88985	87227	84015	89186	89206	85661	89741	87805	84827	90579	89086
C	83859	83280	84525	85287	85086	85747	86932	86904	87179	87888	87353	87857	89124	86331	90689	91580	94001	95671	95598	89273	87486	133671	51827	58093	80679	54998	49262	51798	52013	53232	59559	56368	67869	73178	81104	83658	79735	81079	81663	82966	80552	81161	80251	79148	80030	81017	79940	80044	79311
Total Seq	328368	328368	328368	328368	328368	328368	328368	328368	328368	328368	328368	328368	328368	328368	328368	328368	328368	328368	328368	328368	328368	328368	328368	328368	328368	328368	328368	328368	328368	328368	328368	328368	328368	328368	328368	328368	328368	328368	328368	328368	328368	328368	328368	328368	328368	328368	328368	328368	328368
	Frequency Percentage at each nucleotide position on Intron End boundary sequences
	-25	-24	-23	-22	-21	-20	-19	-18	-17	-16	-15	-14	-13	-12	-11	-10	-9	-8	-7	-6	-5	-4	-3	-2	-1	0	1	2	3	4	5	6	7	8	9	10	11	12	13	14	15	16	17	18	19	20	21	22	23
A	24.8456	24.8651	23.8062	24.0273	23.9146	22.5074	22.4215	21.7558	20.6594	20.7743	20.4347	19.4154	19.2747	19.3097	18.186	18.7604	19.5059	19.0929	18.5999	19.2208	24.5618	18.619	55.3309	16.2897	29.3415	40.0636	20.5946	14.8757	15.6212	37.9592	42.2502	19.2921	21.4567	26.5428	23.9551	23.0504	23.7566	23.7968	22.6776	23.0427	23.6451	22.7534	23.5754	24.1095	23.0595	23.5279	23.8141	22.9913	23.7374
T	27.0172	28.0259	27.7405	27.8922	29.0543	29.3272	29.6561	31.3831	31.2661	31.2823	32.8144	32.8178	33.295	35.3597	33.7003	32.9843	32.5854	31.9191	33.4463	36.0982	24.8995	24.9223	14.9463	13.4855	13.4742	25.1809	17.5297	15.6312	54.5479	16.1745	18.2984	18.1248	33.3361	22.2406	25.8935	24.7146	24.9921	25.6334	25.3539	25.1273	26.2382	25.3697	24.8188	25.7001	25.2391	25.0597	26.0083	25.0478	24.9796
G	22.599	21.7472	22.7123	22.1075	21.1193	22.0524	21.4485	20.3957	21.5252	21.1784	20.1487	21.0112	20.2888	19.0396	20.4956	20.3659	19.282	19.8527	18.8408	17.4941	23.8961	15.7509	13.9395	52.5334	32.6146	18.0066	46.8736	53.7187	13.991	29.6551	21.3136	45.417	24.5386	28.9313	25.4522	26.7581	26.9691	25.8783	27.0992	26.5638	25.5856	27.1604	27.1665	26.0869	27.3294	26.7398	25.8329	27.5846	27.1299
C	25.5381	25.3618	25.7409	25.973	25.9118	26.1131	26.474	26.4654	26.5492	26.7651	26.6022	26.7557	27.1415	26.2909	27.6181	27.8894	28.6267	29.1353	29.1131	27.1869	26.6427	40.7077	15.7832	17.6914	24.5697	16.7489	15.0021	15.7744	15.8399	16.2111	18.1379	17.1661	20.6686	22.2854	24.6991	25.4769	24.2822	24.6915	24.8694	25.2662	24.531	24.7165	24.4393	24.1034	24.372	24.6726	24.3446	24.3763	24.1531
[truncated: 2 more columns]
